# Supplementary material for: Transcriptome and Metabolome Analyses of Aroma Differences between Chardonnay and a Chardonnay Bud Sport
Source: Molecules. 2024 Aug 2;29(15):3671. doi: 10.3390/molecules29153671 (PMC11314234; doi:10.3390/molecules29153671)
Supplement: Supplementary file 1 [file molecules-29-03671-s001.zip]

Archive with 1 entries (1 files):
- molecules-3057345-supplementary.pdf
